# Supplementary material for: The use of dexmedetomidine and intravenous acetaminophen for the prevention of postoperative delirium in cardiac surgery patients over 60 years of age: a pilot study
Source: F1000Res. 2017 Dec 21;6:1842. Originally published 2017 Oct 16. [Version 2] doi: 10.12688/f1000research.12552.2 (PMC5754745; doi:10.12688/f1000research.12552.2)
Supplement: The datasets used and/or analyzed during the current study. No statistical evaluation was done due to the small sample size [file f1000research-6-14687-s0000.tgz]

Archive with 1 entries (1 files):
- d86e63eb-4dea-4e0e-ab7c-be323744170d_Dataset_1.xlsx
