# Supplementary material for: The use of dexmedetomidine and intravenous acetaminophen for the prevention of postoperative delirium in cardiac surgery patients over 60 years of age: a pilot study
Source: F1000Res. 2017 Dec 21;6:1842. Originally published 2017 Oct 16. [Version 2] doi: 10.12688/f1000research.12552.2 (PMC5754745; doi:10.12688/f1000research.12552.2)
Supplement: The datasets used and/or analyzed during the current study. No statistical evaluation was done due to the small sample size [file f1000research-6-14687-s0000.tgz › d86e63eb-4dea-4e0e-ab7c-be323744170d_Dataset_1.xlsx]

## Sheet: delirium
	Study Groups
	Prop	Prop+IVA	Dex	Dex+IVA	Total	All Prop	All Dex	All IVA
Incidence (%)	0.666667	0	0.666667	0.333333	0.416667	0.333333	0.5	0.166667
Avg Duration (days)	1	0	1	1	0.75	0.5	1	0.5

## Sheet: incidence
Study ID	Randomization		delirium		total incidence		prop only		dex only
3	3	A	no		0.416667		0.666667		0.666667
4	1	C	yes
5	2	D	no		prop incidence		prop+IVA		dex+IVA
6	5	C	no		0.333333		0		0.333333
7	4	B	no
8	6	A	yes		dex incidence
9	9	B	no		0.5
10	7	B	no
11	8	D	yes		IVA incidence
12	10	D	no		0.166667
13	11	C	yes
14	12	A	yes
A - Propofol Only
B - Propofol With Acetaminophen
C - Dex Without Acetaminophen
D - Dex With Acetaminophen

## Sheet: duration
Study ID	Randomization		duration (days)		total avg duration (days)			prop only		dex only
3	3	A			0.75			1900-01-01		1
4	1	C	2
5	2	D			prop avg duration			prop+IVA		dex+IVA
6	5	C			0.5			0		1
7	4	B
8	6	A	1		dex avg duration
9	9	B			1
10	7	B
11	8	D	3		IVA avg duration
12	10	D			0.5
13	11	C	1
14	12	A	2
A - Propofol Only
B - Propofol With Acetaminophen
C - Dex Without Acetaminophen
D - Dex With Acetaminophen

## Sheet: secondary
	Study Groups
	Prop		Prop+IVA		Dex		Dex+IVA		All Prop		All Dex		All IVA
	mean	stdev	mean	stdev	mean	stdev	mean	stdev	mean	stdev	mean	stdev	mean	stdev
Total opiate consumption*	3.88333	2.09349	3.7	2.41906	8.075	7.20577	3.3	2.86182	3.79167	2.02581	5.6875	5.55747	3.5	2.38007
Length of stay (days)	6	0	5.33333	1.1547	6.66667	3.05505	10.3333	9.29157	5.66667	0.816497	8.5	6.50385	7.83333	6.52431
Time to extuation (min)	213.667	42.8291	607.667	371.663	486.667	278.554	391.333	242.43	410.667	320.247	439	239.317	499.5	304.635
Study drug dose**	43.3333	5.7735	43.3333	5.7735	1.1	0.360555	0.806667	0.352326	43.3333	5.16398	0.953333	0.357025
*converted to milligrams of intravenous hydropmorphone equivalents
**propofol in mcg/kg/min and dexmedetomidine in mcg/kg/hr

## Sheet: analgesics
Study ID	Randomization	Oxycodone (PO)					Morphine Sulphate (IV)			Hydromorphone(PO/IV)				Acetaminophen	Tramadol	Others
		Dosurg	POD1	POD2	POD3	POD4	DOSurg	POD1	POD2	Dosurg	POD1	POD2	POD3
3	3		Imm release	5mg 3:00			5mg 1630
			5mg 1230				2.5mg 1730
			10mg at 0345				2.5mg 1800
			10mg at 1745				2mg 1900
			5mg at 2130				2mg 2230
4	1	10mg 20:46					5mg 1802			1mg 2145	0.5mg 0310(i.v)	1mg 0125 (i.v)		2200 POD2	50mg 1505(POD4)
							5mg 1852				0.5mg 0800(i.v)	1mg 0500 (i.v)			50mg 0900 (POD5)
											0.25mg 0915(i.v)				50mg 2030 (POD5)
											0.25mg 1030(i.v)				50mg 0930 (POD6)
											0.5mg 1415(i.v)				50mg 2100 (POD7)
											1mg 2006(i.v)
											4mg 00:00 (PO)	4mg 0200
											4mg 0400 (PO)	4mg 0800
											4mg 0800 (PO)
											4mg 1200 (PO)
											4mg 1615 (PO)
5	2	10mg 2030	10mg 1430	10mg 1215	10mg 2345	10mg 1315	2.5mg 1700							1000mg IV 1630(Dosur)
			10mg 1800	10mg 2000		10mg 1830	2.5mg 1840							1000mg IV 2215(DOSur)
						10mg 2310	2mg 1945							1000mg IV 0410 POD1
						10mg2200(POD5)								1000mg IV 1000 POD1
						10mg POD6								1000mg IV 1600 POD1
														1000mg IV 2200 POD1
														1000mg IV 0400 POD2
														1000mg IV 1000 POD2
6	5		5mg 0320			5mg POD5	2.5mg 1640	2mg 0045			0.25mg 0820 (i.v)					Ketorolac 15mg IM POD1 1730
			5mg 0550				2.5mg 1650	2mg 0200			0.25mg 1100(i.v)					Ketorolac 15mg IM POD2 0715
			5mg 0800				5mg 1800	1mg 0230			0.25mg 1400(i.v)					Ketorolac 15mg IM POD2 2330
							2.5mg 2000	2mg 0450			2mg 1055 (PO)	4mg 0420 (PO)
							2.5mg 2100				4mg 1330(PO)	4mg 1245 (PO)
											4mg 1630(PO)	4mg 1715 (PO)
											4mg 2220 (PO)	4mg 2330 (PO)
7	4		5mg 1200				2.5mg 1945							1000mg IV 0200 DOSur
			5mg 0230											1000mg IV 0800 DOSurg	10 ES	Ketorolac 30mg POD1
														1000mg IV 1430 DOSurg	15 ES
														1000mg IV 2215 DOSurg	10mg 1425 POD4
														1000mg IV 0200 POD1
														1000mg IV 0800 POD2
														1000mg IV 1430 POD3
														1000mg IV 2215 POD4
8	6		5mg 0345	5mg 1630
			5mg 0625											1000mg 1200 POD4 (PO)	25mg 1630 POD1	Fentanyl Citrate 25mcg 1715
			5mg 2230											1000mg 0815 POD5 (PO)	25mg 2220 POD1	Fentanyl Citrate 25mcg 1915
														1000mg 0345 POD6 (PO)	50mg 1315 POD3	Fentanyl Citrate 25mcg 2145
														Aceta-caf-butalbital DOSurg 0600	50mg 2135 POD3
															50mg 0930 POD4
															50mg 1700 POD4
															50mg 2100 POD4
9	9		5mg 1115	10mg 0230				2mg 0140						1000mg 1800 POD0 (IV)	50mg 0845 POD1
			10mg 1700					2mg 0500						1000mg 0000 POD1 (IV)	50mg 1815 POD1
			10mg 2200					2mg 0700						1000mg 0600 POD1 (IV)	50mg 0030 POD2
								2mg 0750						1000mg 1400 POD1 (IV)	50mg 0500 POD2
								2mg 1030						1000mg 2000 POD1 (IV)	50mg 2100 POD2
								2mg 1130						1000mg 0200 POD2 (IV)	50mg 0900 POD3
								5mg 1800						1000mg 0800 POD2 (IV)	50mg 0840 POD4
								5mg 2000						1000mg 1400 POD2 (IV)	50mg 1540 POD4
														1000mg 2000 POD2 (IV)	50mg 2030 POD4
														1000mg 0500 POD3 (IV)	50mg 0535 POD5
														1000mg 2015 POD3 (PO)	50mg 1215 POD5
														1000mg 1540 POD4 (PO)
														1000mg 1215 POD5 (PO)
10	7	2mg 1545	10mg 0315				2mg 00:30							1000mg 1400 DOSurg (iv)
		10mg 2145	10mg 0745				4mg 0750							1000mg 2000 DOSurg (iv)
			10mg 1400											1000mg 0220 POD1 (iv)
														1000mg 0800 POD1 (iv)
														1000mg 1400 POD1 (iv)
														1000mg 2000 POD1 (iv)
														1000mg 0220 POD2 (iv)
														1000mg 0800 POD2 (iv)
														650mg 2300 POD2 (PO)
														650mg 0600 POD3 (PO)
														650mg 2130 POD3 (PO)
11	8													1000mg 1600 DOSurg (IV)
														1000mg 2200 DOSurg (IV)
														1000mg 0400 POD1 (IV)
														1000mg 1030 POD1 (IV)
														1000mg 1810 POD1 (IV)
														1000mg 0030 POD2 (IV)
														1000mg 0630 POD2 (IV)
														1000mg 1215 POD2 (IV)
														1000mg 0545 POD3 (PO)
														1000mg 1340 POD3 (PO)
														1000mg 2130 POD3 (PO)
														1000mg 2115 POD4 (PO)
														1000mg 1730 POD5 (PO)
														1000mg 2100 POD5 (PO)
														1000mg 0800 POD6 (PO)
														1000mg 1600 POD6 (PO)
														1000mg 2125 POD6 (PO)
														1000mg 0800 POD7 (PO)
														1000mg 1600 POD6 (PO)
12	10		10mg 0100				5mg 1800	4mg 1300						1000mg 1700 DOSurg (IV)	50mg 0745 POD2	ketorolac 15mg POD2 0315
			10mg 0640				5mg 2200							1000mg 2300 DOSurg (IV)	50mg 2000 POD2	ketorolac 15mg POD2 1620
			10mg 1000											1000mg 0450 POD1 (IV)	50mg 0300 POD3
			10mg 1500											1000mg 1100 POD1 (IV)	50mg 0925 POD3
														1000mg 1700 POD1 (IV)	50mg 2100 POD3
														1000mg 2330 POD1 (IV)	50mg 0940 POD4
														1000mg 0530 POD2 (IV)	50mg 1600 POD4
														1000mg 1200 POD2 (IV)
13	11													1000mg 1830 POD1 (IV)	25mg 2100 POD0
															25mg 0330 POD1
															25mg 1430 POD1
															25mg 0900 POD2
14	12		5mg 0735				2.5mg 1715	2mg 0300			4mg 1700 PO	4mg 0500 PO		1000mg 1800 POD2 (IV)		ketorolac15mg 1200 POD2
			5mg 0900				2.5mg 1815	2mg 0415						1000mg 0100 POD3 (IV)
			10mg 1320				2mg 2200							1000mg 0530 POD3 (IV)
							2mg 2250							1000mg 1730 POD3 (PO)
							2.5mg 2350							1000mg 2340 POD3 (PO)
														1000mg 0600 POD4 (PO)
														1000mg 1300 POD4 (PO)
														1000mg 2350 POD4 (PO)

## Sheet: opiates raw
Study ID	Randomization	Oxycodone (PO)			Morphine Sulphate (IV)			Hydromorphone(PO)			Hydromorphone(IV)			Total (converted to IV dilaudid)
		Dosurg	POD1	POD2	DOSurg	POD1	POD2	Dosurg	POD1	POD2	Dosurg	POD1	POD2	Dsurg	POD1	POD2
3	3			5	5									2.1	4.35	4.725
			5		2.5
			10		2.5
			10		2
			5		2
4	1	10			5						1	0.5	1	3.25	10.25	13.85
					5							0.5	1
												0.25
												0.25
												0.5
												1
									4	4
									4	4
									4
									4
									4
5	2	10	10	10	2.5									1.8	3.3	4.8
			10	10	2.5
					2
6	5		5		2.5	2						0.25		2.25	7.175	10.375
			5		2.5	2						0.25
			5		5	1						0.25
					2.5	2			2	4
					2.5				2	4
									2	4
									4	4
7	4		5		2.5									0.375	1.125	1.125
			5
8	6		5	5										0	1.125	1.5
			5
			5
9	9		5	10		2								0	5.175	5.925
			10			2
			10			2
						2
						2
						2
						5
						5
10	7	2	10		2									1.8	4.05	4.05
		10	10		4
			10
11	8													0	0	0
12	10		10		5	4								1.5	5.1	5.1
			10		5
			10
			10
13	11													0	0	0
14	12		5		2.5	2			4	4				1.725	4.625	5.425
			5		2.5	2
			10		2
					2
					2.5

## Sheet: opiate consumption
			Total (converted to IV dilaudid)					48hrs							24hrs							DOS
Study ID	Randomization		Dsurg	POD1	POD2			all prop		all dex		all IVA			all prop		all dex		all IVA			all prop		all dex		all IVA
3	3	A	2.1	4.35	4.725		mean	3.79167		5.6875		3.5		mean	3.40833		4.30417		3.125		mean	1		1.46667		0.9125
4	1	C	3.25	10.25	13.85		stdev	2.02581		5.55747		2.38007		stdev	1.80705		4.0568		2.13331		stdev	0.976345		1.28128		0.880305
5	2	D	1.8	3.3	4.8
6	5	C	2.25	7.175	10.375			prop only		dex only					prop only		dex only					prop only		dex only
7	4	B	0.375	1.125	1.125		mean	3.88333		8.075				mean	3.36667		5.80833				mean	1.275		1.83333
8	6	A	0	1.125	1.5		stdev	2.09349		7.20577				stdev	1.9462		5.25989				stdev	1.11999		1.66458
9	9	B	0	5.175	5.925
10	7	B	1.8	4.05	4.05			prop+IVA		dex+IVA					prop+IVA		dex+IVA					prop+IVA		dex+IVA
11	8	D	0	0	0		mean	3.7		3.3				mean	3.45		2.8				mean	0.725		1.1
12	10	D	1.5	5.1	5.1		stdev	2.41906		2.86182				stdev	2.0906		2.5865				stdev	0.949671		0.964365
13	11	C	0	0	0
14	12	A	1.725	4.625	5.425
A - Propofol Only			25.575	A
B - Propofol With Acetaminophen			23.625	B
C - Dex Without Acetaminophen			47.15	C
D - Dex With Acetaminophen			21.6	D

## Sheet: LOS
Study ID	Randomization		LOS (days)			all prop		all dex		all IVA		No IVA
3	3	A	6		mean	5.66667		8.5		7.83333		6.33333
4	1	C	10		stdev	0.816497		6.50385		6.52431		1.96638
5	2	D	6
6	5	C	6			prop only		dex only
7	4	B	6		mean	6		6.66667
8	6	A	6		stdev	0		3.05505
9	9	B	6
10	7	B	4			prop+IVA		dex+IVA
11	8	D	21	*pt expired	mean	5.33333		10.3333
12	10	D	4		stdev	1.1547		9.29157
13	11	C	4
14	12	A	6
			7.08333
A - Propofol Only
B - Propofol With Acetaminophen
C - Dex Without Acetaminophen
D - Dex With Acetaminophen

## Sheet: time to extubation
Study ID	Randomization		time (min)			all prop		all dex		all IVA		No Iva
3	3	A	186		mean	410.667		439		499.5		350.167
4	1	C	205		stdev	320.247		239.317		304.635		232.657
5	2	D	141
6	5	C	493			prop only		dex only
7	4	B	501		mean	213.667		486.667
8	6	A	192		stdev	42.8291		278.554
9	9	B	1021
10	7	B	301			prop+IVA		dex+IVA
11	8	D	625		mean	607.667		391.333
12	10	D	408		stdev	371.663		242.43
13	11	C	762
14	12	A	263
A - Propofol Only
B - Propofol With Acetaminophen
C - Dex Without Acetaminophen
D - Dex With Acetaminophen

## Sheet: SEs
Study ID	Randomization		SBP<90	HR<40
3	3	A
4	1	C	1
5	2	D
6	5	C
7	4	B
8	6	A
9	9	B
10	7	B
11	8	D
12	10	D
13	11	C
14	12	A
A - Propofol Only
B - Propofol With Acetaminophen
C - Dex Without Acetaminophen
D - Dex With Acetaminophen

[truncated: 2 more sheets: study drug dose, Delirium and opioid]
